# Supplementary material for: Optimization of Enterovirus-like Particle Production and Purification Using Design of Experiments
Source: Pathogens. 2025 Jan 27;14(2):118. doi: 10.3390/pathogens14020118 (PMC11858008; doi:10.3390/pathogens14020118)
Supplement: Supplementary file 1 [file pathogens-14-00118-s001.zip]

Archive with 1 entries (1 files):
- pathogens-3398703-supplementary.pdf
